# Supplementary material for: Lytic Activity of Polyvalent Staphylococcal Bacteriophage PhiSA012 and Its Endolysin Lys-PhiSA012 Against Antibiotic-Resistant Staphylococcal Clinical Isolates From Canine Skin Infection Sites
Source: Front Med (Lausanne). 2020 Jun 10;7:234. doi: 10.3389/fmed.2020.00234 (PMC7298730; doi:10.3389/fmed.2020.00234)
Supplement: Supplementary file 1 [file Data_Sheet_1.xlsx]

## Sheet: Sheet1
Supplementary Table S1		Antimicrobial susceptibility of staphylococcal isolates
		Antibiotics
		β-lactams							Fluoroquinolones				Aminoglycosides			Folate pathway inhibitors		Lincosamides			Macrolides		Tetracyclines			Phenicols			Phosphonic acids		Ansamycins
strain	Bacteria	MPIPC	AMPC/CVA	CEX	CPDX	CFV	FRPM		ERFX	OBFX	MBFX		GM	FRM		ST		CLDM	LCM		EM		DOXY	MINO		CP	FF		FOM		RFP
SI7054	S. intermedius	R	R	R	R	R	S		R		R		R			S		R	R		R		R	I		R			S		S
SP2915	S. pseudintermedius	S	S	R	S	S	S		I		I		S			S		S	S		S		S	S		S			I		S
SP3018	S. pseudintermedius	S	S	S	S	S	S		R	R			S	S		R		R					R			R	S		I		S
SP3019	S. pseudintermedius	S	S	S	S	S	S		R	R			S	S		R		R					R			I	S		I		S
SP3399	S. pseudintermedius	S	S	S	S	S	S		S	S			S	S		S		S					S			S	S		S		S
SP3401	S. pseudintermedius	R	S	S	R	I	S		S		S		S			S		S	R		R		R	I		S			R		S
SP3567	S. pseudintermedius	R	S	R	R	R	S		R		R		S			R		R	R		I		R	I		I			S		S
SP3871	S. pseudintermedius	S	S	S	S	S	S		S		S		S			S		S	S		S		S	S		S			S		S
SP4531	S. pseudintermedius	R	S	S	S	S	S		R	R			R	I		R		R					R			R	S		S		S
SP5158	S. pseudintermedius	R	R	R	R	R	S		R		R		R			S		R	R		R		R	I		R			S		S
SP5405	S. pseudintermedius	R	R	R	R	R	S		R		R		R			R		R	R		R		R	R		R			S		S
SP5406	S. pseudintermedius	S	S	S	S				S				I			S		S					S	S		S			S
SP5432	S. pseudintermedius	S	S	I	R	I	S		R	R			I	I		R		R					R			R	S		S		S
SP5515	S. pseudintermedius	R	S	R	R	R	S		R		R		R			S		R	R		R		R	R		R			S		S
SP6136	S. pseudintermedius	R	S	R	R	R	S		R	R			I	S		S		S					S			S	S		R		S
SP6137	S. pseudintermedius	S	S	S	S	S	S		R	R			R	S		S		S					I			S	S		S		S
SP6461	S. pseudintermedius	S	S	S	S				S				S			S		S					I	S		S			S
SP6931	S. pseudintermedius	S	S	S	S	S	S		R	R			R	S		S		S					S			S	S		S		S
SP7004	S. pseudintermedius	S	S	S	S	S	S		R	R			S	I		R		R					I			S	S		S		S
SP7369	S. pseudintermedius	R	R	I	R	R	S		R		R		R			R		R	R		R		I	S		S			S		S
SP7454	S. pseudintermedius	S	S	S	S	S	S		R				R	I		R		R					R	I		R	S		S		S
SP7542	S. pseudintermedius	R	S	S	R	R	S		R		R		R			S		I	R		R		R	I		R			S		S
SP7971	S. pseudintermedius	R	R	R	R	R	S		R		R		R			I		R	R		R		R	I		R			S		S
SP8065	S. pseudintermedius	S	S	S	S	S	S		S		S		S			S		S	I		S		S	S		S			S		S
SS3014	S. schleiferi	R	S	I	R				R				S			R		R					R	I		R			I
SS3074	S. schleiferi	S	S	S	S	S	S		R	R			S	S		S		S					S			S	S		S		S
SS3134	S. schleiferi	R	S	S	S				I	S			S			S		S					S			S			S
SS3425	S. schleiferi	S	S	S	S	S	S		R		R		R			S		S	S		S		S	S		S			S		S
SS4188	S. schleiferi	R	S	R	R	R	S		S	I			S	S		S		S					S			S	S		S		S
SS4431	S. schleiferi	R	R	R	R	R	S		I	R			I	S		S		S					S			S	S		S		S
SS4491	S. schleiferi	S	S	S	S	S	S		R		R		S			S		S	S		S		S	S		S			S		S
SS5403	S. schleiferi	S	S	S	S				R				S			S		S					S	S		S			S
SS5404	S. schleiferi	S	S	S	S				R	R			S			S		S					S			S			S
SS5883	S. schleiferi	S	S	S	S	S	S		S	S			S	S		S		S					S			S	S		S		S
SS5884	S. schleiferi	S	S	S	S	S	S		S	S			S	S		S		S					S			S	S		S		S
SS5954	S. schleiferi	S	S	S	S	S	S		S	S			S	S		S		S					S			S	S		S		S
SS6010	S. schleiferi	R	S	S	R	R	S		S		S		S			S		S	S		S		S	S		S			S		S
SS6110	S. schleiferi	S	S	S	S	S	S		I		R		R			S		S	S		S		I	S		S			S		S
SS6111	S. schleiferi	S	S	S	S	S	S		R	R			I	S		S		S					I			S	S		S		S
SS6112	S. schleiferi	S	S	S	S	S	S		R	R			S	S		R		S					S			S	S		R		S
	MPIPC, oxacillin; AMPC/CVA, amoxycillin/clavulanic acid; CEX, cephalexin; CPDX, cefpodoxime; CFV, cefovecin; FRPM, faropenem; ERFX, enrofloxacin; OBFX, orbifloxacin; MBFX, marbofloxacin; GM, gentamicin; FRM, fradiomycin; ST, sulfamethoxazole/trimethoprim;
	CLDM, clindamycin; LCM, lincomycin; EM, erythromycin; DOXY, doxycycline; MINO, minocycline; CP, chloramphenicol; FF, florfenicol; FOM, fosfomycin; RFP, rifampicin.
